# Supplementary material for: Pulsed Field Ablation: A Comprehensive Update
Source: J Clin Med. 2024 Sep 1;13(17):5191. doi: 10.3390/jcm13175191 (PMC11396515; doi:10.3390/jcm13175191)
Supplement: Supplementary file 1 [file jcm-13-05191-s001.zip]

Archive with 1 entries (1 files):
- jcm-3125343-supplementary-Video S1.mp4
